# Supplementary material for: Whole‐brain microscopy reveals distinct temporal and spatial efficacy of anti‐Aβ therapies
Source: EMBO Mol Med. 2022 Nov 16;15(1):e16789. doi: 10.15252/emmm.202216789 (PMC9832821; doi:10.15252/emmm.202216789)
Supplement: Supplementary file 3 — Source Data for Expanded View and Appendix [file EMMM-15-e16789-s005.zip]

Archive with 2 entries (2 files):
- EMM-2022-16789-V2-Appendix_Figure_S3_Source_Data-sd.ai
- EMM-2022-16789-V2-Figure_EV1_Source_Data-sd.ai
