# Supplementary material for: Whole‐brain microscopy reveals distinct temporal and spatial efficacy of anti‐Aβ therapies
Source: EMBO Mol Med. 2022 Nov 16;15(1):e16789. doi: 10.15252/emmm.202216789 (PMC9832821; doi:10.15252/emmm.202216789)
Supplement: Supplementary file 5 — Source Data for Figure 1 [file EMMM-15-e16789-s001.zip]

Archive with 1 entries (1 files):
- EMM-2022-16789-V2-Figure_1_Source_Data-sd.ai
